# Supplementary material for: Activation of Pro-survival CaMK4β/CREB and Pro-death MST1 signaling at early and late times during a mouse model of prion disease
Source: Virol J. 2014 Sep 2;11:160. doi: 10.1186/1743-422X-11-160 (PMC4168054; doi:10.1186/1743-422X-11-160)
Supplement: Supplementary file 1 — Additional file 1: Table S1: Accession numbers for the 130 protein kinases and 9 regulatory subunits analyzed in the primary multiplex Western blots. One hundred and twenty-four protein kinases or regulatory subunits included in our multiplex Western blots were detected in 200 μg of mouse brain homogenate per linear well cm. The other 15 (indicated by the asterisks) were detected in multiplex Western blots using an equivalent amount of lysate from cycling 3T3 mouse fibroblasts. The human accession number for each protein is indicated. (XLS 42 KB) [file 12985_2014_2488_MOESM1_ESM.xls]

## Sheet: Additional file 1_Table S1
Protein kinase	Accession Number
Akt1	P31749
Akt2	P31751
Akt3	Q9Y243
AMPKa1	Q13131
AMPKa2	P54646
ASK1	Q99683
B-Raf	P15056
BTK*	Q06187
c-Abl	P00519
CaMK1a	Q14012
CaMK1d	Q8IU85
CaMK2g	Q13555
CaMK4	Q16566
CaMK4b	Q16566
CaMKK2	Q96RR4
CASK	O14936
CDK1*	P06493
CDK2*	P24941
CDK4*	P11802
CDK5	Q00535
CDK6*	Q00534
CDK7	P50613
CDKL1	Q00532
CHK1*	O14757
CHK2	O96017
CK1a	P48729
CK1e	P49674
CK1g1	Q9HCP0
CK1g2	P78368
CK2a1	P68400
CRIK	O14578
DAPK1	P53355
DDR1	Q08345
DLK	Q12852
DYRK1A	Q13627
EGFR*	P00533
EphA3	P29320
EphA4	P54764
EphA7	Q15375
EphB3	P54753
Erk1	P27361
Erk2	P28482
Erk5	Q13164
FAK*	Q05397
FGFR1*	P11362
Fms/CSF1R	P07333
Fyn	P06241
GRK2	P25098
GRK5	P34947
GSK3a	P49840
GSK3b	P49841
HER2	P04626
HER3	P21860
HER4	Q15303
HGK	O95819
IKKa	O15111
IKKb	O14920
InsR	P06213
IRAK4*	Q9NWZ3
JAK1	P23458
JAK2	O60674
JNK1a1	P45983-2
JNK2a1/b1	P45984-2/-3
JNK2a2/b2	P45984-1/-4
Lck	P06239
LIMK1	P53667
Lkb1	Q15831
Lyn	P07948
MAPKAPK2	P49137
MARK1	Q9P0L2
MARK4	Q96L34
MEK1	Q02750
MEK2	P36507
MEK5a	Q13163-1
MEK5b	Q13163-2
MEKK1	Q13233
MKK6	P52564
MKK7	O14733
MLK3	Q16584
MSK1	O75582
MST1	Q13043
Myt1	O14731
Nek6	Q9HC98
p38a	Q16539
p38b	Q15759
p38d	O15264
p38g	P53778
p70S6K	P23443
PAK1	Q13153
PAK3	O75914
PCTAIRE3	Q07002
PDGFRb*	P09619
PDK1	O15530
PINK1	Q9BXM7
PKACa	P17612
PKACb	P22694
PKACg	P22612
PKCa	P17252
PKCb	P05771
PKCd	Q05655
PKCe	Q02156
PKCg	P05129
PKCi	P41743
PKCq*	Q04759
PKCz	Q05513
PKD1	Q15139
PKD2	Q9BZL6
PKD3	O94806
PKG1	Q13976
PKR	P19525
PLK1	P53350
PRK1	Q16512
PRK2	Q16513
Pyk2	Q14289
Raf1	P04049
ROCK1	Q13464
ROCK2	O75116
RSK1	Q15418
RSK2*	P51812
SGK1	O00141
SGK3	Q96BR1
SLK	Q9H2G2
Src	P12931
Syk	P43405
TNIK	Q9UKE5
TrkA	P04629
TrkB	Q16620
TrkC	Q16288
Wee1	P30291
Yes*	P07947
Regulatory subunit	Accession Number
cyclin D1	P24385
cyclin D2*	P30279
cyclin D3	P30281
cyclin E1	P24864
cyclin G1	P51959
cyclin H	P51946
p25	Q15078
p35	Q15078
p39	Q13319
